# Supplementary material for: Electrostatic Forces Mediate the Specificity of RHO GTPase-GDI Interactions
Source: Int J Mol Sci. 2021 Nov 19;22(22):12493. doi: 10.3390/ijms222212493 (PMC8622166; doi:10.3390/ijms222212493)
Supplement: Supplementary file 1 [file ijms-22-12493-s001.zip]

Archive with 1 entries (1 files):
- ijms-1456667-supplementary.pdf
